# Supplementary material for: A nacre-inspired structural material with thermochromic properties and mechanical robustness by atomic-level design
Source: Natl Sci Rev. 2025 Mar 17;12(5):nwaf098. doi: 10.1093/nsr/nwaf098 (PMC11983683; doi:10.1093/nsr/nwaf098)
Supplement: nwaf098_Supplemental_Files [file nwaf098_supplemental_files.zip]

Archive with 5 entries (5 files):
- Movie S1.mp4
- Movie S2.mp4
- Movie S3.mp4
- Movie S4.mp4
- Supplementary data.pdf
